# Supplementary material for: Differential Effect of Perceived Social Mobility on Sense of Gain
Source: Behav Sci (Basel). 2026 Jul 7;16(7):1141. doi: 10.3390/bs16071141 (PMC13406029; doi:10.3390/bs16071141)
Supplement: Supplementary file 1 [file behavsci-16-01141-s001.zip]

Archive with 1 entries (1 files):
- behavsci-4316725-supplementary.pdf
